# Supplementary material for: Metabolic engineering of Zymomonas mobilis for anaerobic isobutanol production
Source: Biotechnol Biofuels. 2020 Jan 25;13:15. doi: 10.1186/s13068-020-1654-x (PMC6982386; doi:10.1186/s13068-020-1654-x)
Supplement: Supplementary file 3 — Additional file 3: Table S2. Cell growth, glucose consumption, ethanol and byproduct of Z. mobilis recombinant strain ZMQ3-A4 for isobutanol production using different concentrations of tetracycline induction in flask with different medium volume 20, 50, 80%, respectively. ND: no determined. [file 13068_2020_1654_MOESM3_ESM.xlsx]

## Sheet: Sheet1
Table S2. Cell growth, glucose consumption, ethanol and byproduct production of Z. mobilis recombinant strain ZMQ3-A4 for isobutanol production using different concentrations of tetracycline induction in flask with different medium volume of 20, 50, or 80% respectively. ND: non-determined.
	20% (20 mL RMG5 in 100-mL flask)
	Tc 0.2							Tc 0.5							Tc 1.0
Time (h)	OD600	Glucose	Ethanol	Glycerol	Acetoin	Isobutanol	Acetate	OD600	Glucose	Ethanol	Glycerol	Acetoin	Isobutanol	Acetate	OD600	Glucose	Ethanol	Glycerol	Acetoin	Isobutanol	Acetate
0	0.11±0.01	53.65±0.00	0.00±0.00	0.00±0.00	0.00±0.00	0.00±0.00	0.00±0.00	0.14±0.02	53.65±0.00	0.00±0.00	0.00±0.00	0.00±0.00	0.00±0.00	0.00±0.00	0.13±0.01	53.65±0.00	0.00±0.00	0.00±0.00	0.00±0.00	0.00±0.00	0.00±0.00
4	0.24±0.02	55.62±0.74	0.39±0.01	0.00±0.00	0.38±0.01	0.05±0.00	0.07±0.00	0.19±0.00	56.16±0.91	0.35±0.02	0.00±0.00	0.36±0.04	0.03±0.00	0.07±0.00	0.17±0.02	55.96±0.73	0.33±0.01	0.00±0.00	0.36±0.01	0.02±0.00	0.07±0.00
8	0.62±0.05	52.80±0.34	0.68±0.06	0.00±0.00	0.62±0.02	0.14±0.01	0.12±0.00	0.50±0.01	54.22±1.76	0.50±0.04	0.00±0.00	0.57±0.02	0.08±0.01	0.11±0.01	0.40±0.02	54.71±2.58	0.40±0.02	0.00±0.00	0.49±0.02	0.05±0.00	0.10±0.01
12	0.83±0.06	50.03±0.22	0.87±0.05	0.13±0.00	0.48±0.07	0.22±0.03	0.24±0.01	0.62±0.04	52.15±1.31	0.67±0.07	0.12±0.01	0.78±0.03	0.15±0.02	0.20±0.01	0.44±0.03	53.14±1.26	0.47±0.03	0.00±0.00	0.64±0.02	0.09±0.01	0.10±0.01
24	2.17±0.19	30.21±1.18	1.92±0.12	0.43±0.01	2.33±0.16	0.60±0.04	1.11±0.02	1.71±0.08	38.37±1.53	1.28±0.08	0.39±0.01	1.63±0.07	0.38±0.03	0.95±0.06	1.26±0.01	44.00±0.60	0.85±0.01	0.33±0.01	1.16±0.04	0.26±0.06	0.70±0.02
36	2.74±0.24	6.80±3.33	3.57±0.57	0.85±0.03	4.23±0.24	0.72±0.07	1.98±0.06	2.17±0.06	22.70±2.54	2.02±0.15	0.77±0.02	2.79±0.16	0.39±0.04	1.83±0.06	1.64±0.02	35.29±0.44	1.27±0.03	0.62±0.00	1.83±0.04	0.23±0.02	1.47±0.04
49	2.99±0.19	0.62±1.07	2.45±0.33	1.48±0.10	4.11±0.17	0.32±0.04	3.16±0.11	2.10±0.22	15.99±2.44	1.85±0.20	1.18±0.01	2.88±0.32	0.18±0.04	3.11±0.30	1.69±0.07	28.71±1.44	1.38±0.12	0.95±0.01	1.84±0.06	0.11±0.01	2.37±0.04
60	3.36±0.03	0.67±1.16	1.65±0.34	ND	ND	ND	ND	2.54±0.31	15.37±2.45	1.11±0.18	ND	ND	ND	ND	2.01±0.11	25.65±1.80	1.00±0.09	ND	ND	ND	ND
	50% (50 mL RMG5 in 100-mL flask)
	Tc 0.2							Tc 0.5							Tc 1.0
Time (h)	OD600	Glucose	Ethanol	Glycerol	Acetoin	Isobutanol	Acetate	OD600	Glucose	Ethanol	Glycerol	Acetoin	Isobutanol	Acetate	OD600	Glucose	Ethanol	Glycerol	Acetoin	Isobutanol	Acetate
0	0.14±0.02	53.65±0.00	0.00±0.00	0.00±0.00	0.00±0.00	0.00±0.00	0.00±0.00	0.11±0.00	53.65±0.00	0.00±0.00	0.00±0.00	0.00±0.00	0.00±0.00	0.00±0.00	0.12±0.01	53.65±0.00	0.00±0.00	0.00±0.00	0.00±0.00	0.00±0.00	0.00±0.00
4	0.23±0.01	52.20±0.35	0.52±0.02	0.00±0.00	0.36±0.00	0.07±0.00	0.06±0.00	0.19±0.01	52.32±0.45	0.45±0.02	0.00±0.00	0.36±0.00	0.06±0.00	0.06±0.00	0.17±0.01	52.76±0.39	0.40±0.02	0.00±0.00	0.36±0.01	0.05±0.00	0.06±0.00
8	0.54±0.01	49.11±0.58	1.66±0.10	0.00±0.00	0.63±0.04	0.27±0.01	0.09±0.00	0.42±0.01	50.55±0.19	1.13±0.05	0.00±0.00	0.60±0.02	0.19±0.01	0.09±0.00	0.35±0.02	51.62±0.05	0.78±0.06	0.00±0.00	0.58±0.01	0.13±0.01	0.09±0.00
12	0.88±0.01	43.78±0.51	3.41±0.05	0.12±0.00	0.45±0.04	0.60±0.01	0.13±0.00	0.60±0.01	47.40±0.26	2.02±0.13	0.12±0.00	0.65±0.27	0.41±0.01	0.14±0.00	0.42±0.02	49.58±0.12	1.17±0.10	0.11±0.00	0.77±0.02	0.26±0.02	0.13±0.00
24	2.50±0.07	3.78±0.40	15.29±0.12	0.93±0.02	2.57±0.05	3.04±0.09	0.78±0.02	1.68±0.10	23.56±2.04	8.92±1.08	0.43±0.01	1.66±0.15	2.11±0.13	0.44±0.02	1.17±0.27	36.35±1.01	3.98±0.47	0.40±0.02	1.36±0.09	1.14±0.12	0.40±0.02
36	3.09±0.15	0.00±0.00	13.45±0.15	0.86±0.01	2.52±0.04	2.73±0.08	1.60±0.07	2.30±0.02	0.00±0.00	13.57±0.71	1.27±0.06	2.52±0.32	3.13±0.13	1.28±0.09	1.62±0.06	16.80±2.76	8.93±1.13	0.80±0.02	2.00±0.11	2.46±0.26	0.78±0.04
49	3.04±0.08	0.00±0.00	11.67±0.45	0.88±0.03	2.65±0.14	2.26±0.07	2.46±0.17	2.54±0.07	0.00±0.00	11.62±0.56	1.16±0.10	2.57±0.31	2.60±0.08	2.32±0.13	1.81±0.13	0.00±0.00	11.07±0.48	1.65±0.08	2.91±0.28	2.80±0.13	1.73±0.07
60	3.25±0.25	0.00±0.00	10.38±0.64	ND	ND	ND	ND	2.81±0.21	0.00±0.00	9.79±0.68	ND	ND	ND	ND	2.30±0.15	0.00±0.00	9.79±0.68	ND	ND	ND	ND
	80% (80 mL RMG5 in 100-mL flask)
	Tc 0.2							Tc 0.5							Tc 1.0
Time (h)	OD600	Glucose	Ethanol	Glycerol	Acetoin	Isobutanol	Acetate	OD600	Glucose	Ethanol	Glycerol	Acetoin	Isobutanol	Acetate	OD600	Glucose	Ethanol	Glycerol	Acetoin	Isobutanol	Acetate
0	0.15±0.01	53.65±0.00	0.00±0.00	0.00±0.00	0.00±0.00	0.00±0.00	0.00±0.00	0.13±0.00	53.65±0.00	0.00±0.00	0.00±0.00	0.00±0.00	0.00±0.00	0.00±0.00	0.15±0.02	53.65±0.00	0.00±0.00	0.00±0.00	0.00±0.00	0.00±0.00	0.00±0.00
4	0.23±0.01	52.26±0.46	0.82±0.08	0.00±0.00	0.38±0.01	0.09±0.01	0.06±0.00	0.16±0.01	52.37±0.22	0.61±0.10	0.00±0.00	0.37±0.00	0.06±0.01	0.06±0.00	0.15±0.01	52.55±0.24	0.50±0.02	0.00±0.00	0.36±0.01	0.05±0.00	0.06±0.00
8	0.58±0.02	48.02±0.48	2.60±0.12	0.00±0.00	0.57±0.02	0.36±0.01	0.05±0.04	0.39±0.02	49.99±0.12	1.49±0.14	0.00±0.00	0.51±0.01	0.24±0.03	0.05±0.03	0.31±0.02	51.07±0.34	1.03±0.02	0.00±0.00	0.47±0.01	0.18±0.01	0.07±0.00
12	0.96±0.02	40.81±1.13	5.35±0.33	0.13±0.00	0.83±0.02	0.76±0.02	0.09±0.01	0.61±0.07	46.55±0.58	2.74±0.21	0.13±0.01	0.66±0.01	0.56±0.04	0.09±0.00	0.39±0.04	49.03±0.22	1.68±0.02	0.13±0.00	0.57±0.00	0.42±0.00	0.08±0.00
24	2.87±0.17	0.12±0.01	18.44±0.10	0.86±0.03	1.84±0.04	2.78±0.11	0.52±0.03	1.60±0.18	21.62±1.49	10.63±0.77	0.50±0.02	0.82±0.05	2.41±0.07	0.25±0.02	0.97±0.03	34.69±0.28	5.34±0.12	0.48±0.00	0.50±0.01	1.77±0.04	0.17±0.01
36	3.26±0.27	0.10±0.01	17.08±0.15	0.83±0.03	1.93±0.02	2.63±0.13	0.78±0.03	2.25±0.27	0.11±0.01	15.87±0.09	1.23±0.14	1.84±0.15	3.65±0.1	0.74±0.10	1.67±0.27	13.92±0.27	12.38±0.11	0.89±0.01	1.17±0.02	3.48±0.06	0.32±0.01
49	3.08±0.18	0.09±0.01	15.91±0.09	0.83±0.03	2.16±0.12	2.42±0.11	1.09±0.08	2.23±0.40	0.04±0.06	14.92±0.14	1.20±0.02	2.13±0.05	3.39±0.13	1.13±0.08	1.74±0.04	0.04±0.06	15.01±0.13	1.76±0.03	1.64±0.13	4.01±0.12	0.87±0.02
60	3.49±0.19	0.00±0.00	14.97±0.15	ND	ND	ND	ND	2.40±0.18	0.00±0.00	14.00±0.00	ND	ND	ND	ND	1.99±0.12	0.00±0.00	14.00±0.00	ND	ND	ND	ND
